# Supplementary material for: A feedback loop of PPP and PI3K/AKT signal pathway drives regorafenib-resistance in HCC
Source: Cancer Metab. 2023 Dec 18;11:27. doi: 10.1186/s40170-023-00311-5 (PMC10726576; doi:10.1186/s40170-023-00311-5)
Supplement: Supplementary file 2 — Additional file 2: Table S4. Identification of primary metabolites. [file 40170_2023_311_MOESM2_ESM.zip]

Archive with 2 entries (2 files):
- 1-Additional file 2.docx
- 2-Additional file 2.docx
